# Supplementary material for: Neuronal mechanisms for sequential activation of memory items: Dynamics and reliability
Source: PLoS One. 2020 Apr 16;15(4):e0231165. doi: 10.1371/journal.pone.0231165 (PMC7161983; doi:10.1371/journal.pone.0231165)
Supplement: S1 Appendix — (ZIP) [file pone.0231165.s001.zip]

Archive with 3 entries (3 files):
- S1_Appendix Fig1.eps
- S1_Appendix.pdf
- S1_Appendix.tex
