# Supplementary material for: Neuronal mechanisms for sequential activation of memory items: Dynamics and reliability
Source: PLoS One. 2020 Apr 16;15(4):e0231165. doi: 10.1371/journal.pone.0231165 (PMC7161983; doi:10.1371/journal.pone.0231165)
Supplement: S1 Appendix — (ZIP) [file pone.0231165.s001.zip › S1_Appendix.tex]

% Template for PLoS
% Version 3.5 March 2018
%
% % % % % % % % % % % % % % % % % % % % % %
%
% -- IMPORTANT NOTE
%
% This template contains comments intended 
% to minimize problems and delays during our production 
% process. Please follow the template instructions
% whenever possible.
%
% % % % % % % % % % % % % % % % % % % % % % % 
%
% Once your paper is accepted for publication, 
% PLEASE REMOVE ALL TRACKED CHANGES in this file 
% and leave only the final text of your manuscript. 
% PLOS recommends the use of latexdiff to track changes during review, as this will help to maintain a clean tex file.
% Visit https://www.ctan.org/pkg/latexdiff?lang=en for info or contact us at latex@plos.org.
%
%
% There are no restrictions on package use within the LaTeX files except that 
% no packages listed in the template may be deleted.
%
% Please do not include colors or graphics in the text.
%
% The manuscript LaTeX source should be contained within a single file (do not use \input, \externaldocument, or similar commands).
%
% % % % % % % % % % % % % % % % % % % % % % %
%
% -- FIGURES AND TABLES
%
% Please include tables/figure captions directly after the paragraph where they are first cited in the text.
%
% DO NOT INCLUDE GRAPHICS IN YOUR MANUSCRIPT
% - Figures should be uploaded separately from your manuscript file. 
% - Figures generated using LaTeX should be extracted and removed from the PDF before submission. 
% - Figures containing multiple panels/subfigures must be combined into one image file before submission.
% For figure citations, please use "Fig" instead of "Figure".
% See http://journals.plos.org/plosone/s/figures for PLOS figure guidelines.
%
% Tables should be cell-based and may not contain:
% - spacing/line breaks within cells to alter layout or alignment
% - do not nest tabular environments (no tabular environments within tabular environments)
% - no graphics or colored text (cell background color/shading OK)
% See http://journals.plos.org/plosone/s/tables for table guidelines.
%
% For tables that exceed the width of the text column, use the adjustwidth environment as illustrated in the example table in text below.
%
% % % % % % % % % % % % % % % % % % % % % % % %
%
% -- EQUATIONS, MATH SYMBOLS, SUBSCRIPTS, AND SUPERSCRIPTS
%
% IMPORTANT
% Below are a few tips to help format your equations and other special characters according to our specifications. For more tips to help reduce the possibility of formatting errors during conversion, please see our LaTeX guidelines at http://journals.plos.org/plosone/s/latex
%
% For inline equations, please be sure to include all portions of an equation in the math environment.  For example, x$^2$ is incorrect; this should be formatted as $x^2$ (or $\mathrm{x}^2$ if the romanized font is desired).
%
% Do not include text that is not math in the math environment. For example, CO2 should be written as CO\textsubscript{2} instead of CO$_2$.
%
% Please add line breaks to long display equations when possible in order to fit size of the column. 
%
% For inline equations, please do not include punctuation (commas, etc) within the math environment unless this is part of the equation.
%
% When adding superscript or subscripts outside of brackets/braces, please group using {}.  For example, change "[U(D,E,\gamma)]^2" to "{[U(D,E,\gamma)]}^2". 
%
% Do not use \cal for caligraphic font.  Instead, use \mathcal{}
%
% % % % % % % % % % % % % % % % % % % % % % % % 
%
% Please contact latex@plos.org with any questions.
%
% % % % % % % % % % % % % % % % % % % % % % % %

\documentclass[10pt,letterpaper]{article}
\usepackage[top=0.85in,left=2.75in,footskip=0.75in]{geometry}

% amsmath and amssymb packages, useful for mathematical formulas and symbols
\usepackage{amsmath,amssymb}

% Use adjustwidth environment to exceed column width (see example table in text)
\usepackage{changepage}

% Use Unicode characters when possible
\usepackage[utf8x]{inputenc}

% textcomp package and marvosym package for additional characters
\usepackage{textcomp,marvosym}

% cite package, to clean up citations in the main text. Do not remove.
\usepackage{cite}

% Use nameref to cite supporting information files (see Supporting Information section for more info)
\usepackage{nameref,hyperref}

% line numbers
\usepackage[right]{lineno}

% ligatures disabled
\usepackage{microtype}
\DisableLigatures[f]{encoding = *, family = * }

% color can be used to apply background shading to table cells only
\usepackage[table]{xcolor}

% array package and thick rules for tables
\usepackage{array}

% create "+" rule type for thick vertical lines
\newcolumntype{+}{!{\vrule width 2pt}}

% create \thickcline for thick horizontal lines of variable length
\newlength\savedwidth
\newcommand\thickcline[1]{%
  \noalign{\global\savedwidth\arrayrulewidth\global\arrayrulewidth 2pt}%
  \cline{#1}%
  \noalign{\vskip\arrayrulewidth}%
  \noalign{\global\arrayrulewidth\savedwidth}%
}

% \thickhline command for thick horizontal lines that span the table
\newcommand\thickhline{\noalign{\global\savedwidth\arrayrulewidth\global\arrayrulewidth 2pt}%
\hline
\noalign{\global\arrayrulewidth\savedwidth}}


% Remove comment for double spacing
%\usepackage{setspace} 
%\doublespacing

% Text layout
\raggedright
\setlength{\parindent}{0.5cm}
\textwidth 5.25in 
\textheight 8.75in

% Bold the 'Figure #' in the caption and separate it from the title/caption with a period
% Captions will be left justified
\usepackage[aboveskip=1pt,labelfont=bf,labelsep=period,justification=raggedright,singlelinecheck=off]{caption}
\renewcommand{\figurename}{Fig}

% Use the PLoS provided BiBTeX style
\bibliographystyle{plos2015}

% Remove brackets from numbering in List of References
\makeatletter
\renewcommand{\@biblabel}[1]{\quad#1.}
\makeatother


% Header and Footer with logo
\usepackage{lastpage,fancyhdr,graphicx}
\usepackage{epstopdf}
%\pagestyle{myheadings}
\pagestyle{fancy}
\fancyhf{}
%\setlength{\headheight}{27.023pt}
%\lhead{\includegraphics[width=2.0in]{PLOS-submission.eps}}
\rfoot{\thepage/\pageref{LastPage}}
\renewcommand{\headrulewidth}{0pt}
\renewcommand{\footrule}{\hrule height 2pt \vspace{2mm}}
\fancyheadoffset[L]{2.25in}
\fancyfootoffset[L]{2.25in}
\lfoot{\today}

%% Include all macros below

\newcommand{\lorem}{{\bf LOREM}}
\newcommand{\ipsum}{{\bf IPSUM}}
\renewcommand{\theequation}{S\arabic{equation}}
\renewcommand{\thefigure}{S\arabic{figure}} 

%%%%%%%%%%%%%%%%%%%%%%%%%%%%%%%%%%%%%%%%%%%%%%%%%%%%%%%%%%%%%%%%%%%%%%%%%%%%%%%%%%%%

%%% for Elif
\newcommand{\ek}[1]{\textcolor{black}{#1}}
\newcommand{\ektodo}[1]{\textcolor{black}{\small \textbf{{EK TO DO}: #1}}}
\newcommand{\ekcom}[2][noinline]{\todo[#1, color=purple!20!white]{\small \texttt{EK}: #2}}

%%% for Pascal
\newcommand{\pc}[1]{\textcolor{black}{#1}}
\newcommand{\pctodo}[1]{\textcolor{black}{\small \textbf{{PC TO DO}: #1}}}
\newcommand{\pccom}[2][noinline]{\todo[#1, color=blue!20!white]{\small \texttt{PC}: #2}}

%%% for Martin
\newcommand{\mk}[1]{\textcolor{black}{#1}}
\newcommand{\mktodo}[1]{\textcolor{black}{\small \textbf{{MK TO DO}: #1}}}
\newcommand{\mkcom}[2][noinline]{\todo[#1, color=magenta!20!white]{\small \texttt{MK}: #2}}


%%% for Frederic
\newcommand{\fl}[1]{\textcolor{black}{#1}}
\newcommand{\fltodo}[1]{\textcolor{black}{\small \textbf{{FL TO DO}: #1}}}
\newcommand{\lfcom}[2][noinline]{\todo[#1, color=red!20!white]{\small \texttt{FL}: #2}}
%%% The "real" document content comes below...


%% END MACROS SECTION


\begin{document}
\vspace*{0.2in}

% Title must be 250 characters or less.
\begin{flushleft}
{\Large
\textbf\newline{Neuronal mechanisms for sequential activation of memory items: dynamics and reliability} % Please use "sentence case" for title and headings (capitalize only the first word in a title (or heading), the first word in a subtitle (or subheading), and any proper nouns).
}
\newline
% Insert author names, affiliations and corresponding author email (do not include titles, positions, or degrees).
\\
Elif K{\"o}ksal Ers{\"o}z \textsuperscript{1,\textcurrency},
Carlos Aguilar \textsuperscript{2},
Pascal Chossat \textsuperscript{1,3},
Martin Krupa \textsuperscript{1,3},
Fr\'ed\'eric Lavigne \textsuperscript{4}
\\
\bigskip
\textbf{1} Project Team MathNeuro, INRIA-CNRS-UNS, Sophia Antipolis, France
\\
\textbf{2} Lab by MANTU, Amaris Research Unit , 950 Route des Colles, Biot, France
\\
\textbf{3} Universit\'e C\^ote d'Azur,  Laboratoire Jean-Alexandre Dieudonn\' e, Nice, France
\\
\textbf{4} Universit\'e C\^ote d'Azur, CNRS-BCL,  Nice, France
\bigskip

% Insert additional author notes using the symbols described below. Insert symbol callouts after author names as necessary.
% 
% Remove or comment out the author notes below if they aren't used.
%
% Additional Equal Contribution Note
% Also use this double-dagger symbol for special authorship notes, such as senior authorship.
% Current address notes
\textcurrency Current Address: LTSI,  INSERM U1099, University of Rennes 1, Rennes, France % change symbol to "\textcurrency a" if more than one current address note
% \textcurrency b Insert second current address 
% \textcurrency c Insert third current address

% Deceased author note

% Use the asterisk to denote corresponding authorship and provide email address in note below.
*elif.koksal@inria.fr

\end{flushleft}
% Please keep the abstract below 300 words
\section*{Appendix}
\label{appendix}

\subsection*{Latching dynamics from the slow-fast view point}
\label{app:dynamicBifurcation}

 Throughout this work we have assumed that the firing rates $x_i$ evolve on a faster time scale than the 
 synaptic variables $s_i$. This can be formalized by redefining
 Eq. (1) as a slow-fast system:
\begin{eqnarray}\label{eq:slowfast}
\dot{x_i} &=& x_i(1-x_i)\left(-\mu x_i - I- \lambda \sum_{j=1}^N x_j+ \sum_{j=1}^N J_{i,j}^{max} s_j x_j \right)+\eta\\
\dot{s}_i &=& \varepsilon((1-s_i)-\rho s_i x_i)
\end{eqnarray}
where $\displaystyle{\varepsilon = 1/\tau_r}$ and $\rho = \tau_r U$ is the parameter introduced in Sec. Model. 
To keep our presentation consistent with \cite{Aguilaretal2017} we use a slightly more general version of the model,
adding the parameter $I$ that can be understood as feedforward inhibition or as modulation of the excitability of the $i$th unit.
Using the formulation Eq. (\ref{eq:slowfast}) we can apply the tools of the slow-fast systems' theory to gain insight into the transitions between learned patterns. Here we will make some basic observations, leaving rigorous slow-fast analysis for a later publication.
%%%%%%%
%%%%%%%
\subsubsection*{\label{app:2dplane}Fast subsystem dynamics in the 2D transition plane}

By setting $\varepsilon = 0$ in Eq. (\ref{eq:slowfast}), we obtain the fast subsystem of Eq. (\ref{eq:slowfast}) where $s_i$'s are considered as parameters. 
This underlies the idea of dynamic bifurcation: as the $s_i$'s change, the features of the dynamics of the fast system,
in particular the stability properties of the patterns $\xi_i$,  evolve.
We keep in mind, however, that the $s_i$'s must follow the slow flow, so their values are not arbitrary and are related to each other.
We are particularly interested in transitions from $\xi_i$ to $\xi_{i+1}$, with the dynamics passing near $\hat\xi_i$.
During this transition $x_i$ moves from near $1$ to near $0$, $x_{i+1}$ stays close to $1$, and $x_{i+2}$ moves from
near $0$ to near $1$. The remaining units stay near $0$.
Hence the relevant dynamics is approximated by the restriction of the fast system to the plane :
\[
F^{i+1}=\{(x_1,\ldots, x_N)\; :\; x_{i+1}=1, \; x_j=0\mbox{ if } j\neq \{i, i+2\}\},
\] 
given by:
\begin{equation}\label{eq-sf2D}
\begin{split}
\dot x_{i} & = x_{i}(1-x_{i})\left(-\mu x_{i}-I-\lambda(1+x_{i}+x_{i+2})+2s_{i}x_{i}+s_{i+1}\right)\\
\dot x_{i+2} & = x_{i+2}(1-x_{i+2})\left(-\mu x_{i+2}-I-\lambda(1+x_{i}+x_{i+2})+2s_{i+2}x_{i+2}+s_{i+1}\right).
\end{split}
\end{equation}
Since $0\le x_i\le 1$
we are interested in the dynamics of Eq. (\ref{eq-sf2D}) restricted to the square $[0, 1]^2$, whose edges are invariant for the dynamics. The equilibrium points $(x_{i+2}, x_{i})=(0,1)$ and $(x_{i+2}, x_{i})=(1,0)$ represent $\xi^{i}$ and $\xi^{i+1}$, respectively, while $(x_{i+2}, x_{i})=(0,0)$ represents $\hat\xi^{i}$ (the relevant picture is given in Fig.~(8) in the main part of the manuscript, with the subscripts $1$ and $2$
replaced by $i$ and $i+1$).
%%%%%%
%%%%%%%
\subsubsection*{\label{app:dynBifur}Dynamic bifurcation scenarios}
As $s_i$ and  $s_{i+1}$ vary in $[S,1]$, where $S=(1+\rho)^{-1}$, the equilibria of Eq. (\ref{eq-sf2D}) undergo several bifurcations that are responsible for the transition $\xi^i \to \hat\xi^i \to \xi^{i+1}$,
which, in the particular context of Eq. (\ref{eq-sf2D}), occurs when the eigenvalues of $\xi_i$ or $\hat\xi_i$ corresponding to the edge $x_{i+2}=0$ pass through $0$. These eigenvalues can be easily read off from Eq. (\ref{eq-sf2D}):
\begin{equation}
\begin{split}
&\sigma_i=-(\mu +2 \lambda + I)+2s_i+s_{i+1}\\
&\hat\sigma_i=-(\lambda+I)-s_{i+1}.
\end{split}
\end{equation}
Note that both $\sigma_i$ and $\hat\sigma_i$ are time dependent and vary on the same time scale as the $s$'s. According to the above we are interested in the following bifurcations: 
\begin{itemize}
\item
The initially stable equilibrium point $(x_{i+2}, x_{i})=(0,1)$ becomes unstable at $$2 s_{i}(t_{(0,1)}) + s_{i+1}(t_{(0,1)}) = \mu +2 \lambda + I,$$ where $t_{(0,1)}$ is the corresponding bifurcation moment.
\item Initially unstable equilibrium point $(x_{i+2}, x_{i})=(0,0)$ becomes stable at $$s_{i+1}(t_{(0,0)})= \lambda + I,$$ where $t_{(0,0)}$ is the corresponding bifurcation moment.
\end{itemize}
The order of these bifurcations depends on the values of $\mu, \lambda$ and $I$ and we identified two different 
dynamic bifurcation scenarios: Scenario 1 if $t_{(0,1)} < t_{(0,0)}$ and  Scenario 2 if $t_{(0,0)} < t_{(0,1)}$.

The  phase portraits defining Scenario 1 are sketched in box 1 of Fig 8 and can be characterized as follows:
\begin{itemize}
\item Phase portrait (a) in box 1 corresponds to the situation where $\sigma<0$ and $(0, 1)$ is stable. At the same 
time $\hat\sigma>0$ and $(0, 0)$ is unstable. 
\item Phase portrait (b) in box 1 corresponds to the case  
$\sigma_i>0$ and $\hat\sigma_i>0$. 
In this case $(0, 1)$ has become unstable and there exists a stable equilibrium
on the $x_{i}$-axis, $(x_{i+2}, x_{i})=(0, x_i^*)$. The point $(0, 0)$ is still unstable.
\item  
$\sigma_i>0$ and $\hat\sigma_i<0$. In this case $(0, 0)$ becomes stable and there exists
a saddle at $(x_{i+2}^*,0)$. There is a possibility of an \textit{excitable} connection, when trajectories travel down to $(0, 0)$,
jump over to $(x_{i+2}^*,0)$ by the action of noise, and continue on to $(1, 0)$.
\end{itemize}
  
The  phase portraits defining Scenario 2 are sketched in box 2 of Fig 8 and can be characterized as follows:
\begin{itemize}
\item Phase portrait (d) in box 2 corresponds to the situation where $\sigma_i<0$ and $(0, 1)$ is stable. At the same 
time $\hat\sigma>0$ and $(0, 0)$ is unstable. 
%We consider a trajectory starting near the stable equilibrium point $(x_{i+2}, x_{i})=(0,1)$ at $t = t_0$, with $s_i < s_{i+1}$ 
\item Phase portrait (e) in box 2 corresponds to the case  when both 
$\sigma_i$ and $\hat\sigma_i$ are negative. 
In this case $(0, 1)$ is still stable, while $(0, 0)$ has become also stable and there exists a saddle type equilibrium
on the $x_{i}$-axis, $(x_{i+2}, x_{i})=(0, x_i^*)$. 
\item Phase portrait (e) in box 2 corresponds to the case $\sigma_i>0$ and $\hat\sigma_i<0$. In this case $(0, 1)$ has become unstable and 
trajectories can pass from $(1, 0)$ to $(0, 0)$ and jump over  a saddle point on the line $x_i=0$,
making an excitable connection to $(0, 1)$.
\end{itemize}
The feature that distinguishes Scenarios 1 and 2 is that the saddle $(0, x^*_{i+2})$ present in Scenario 1 bifurcates dynamically from 
$(0, 0)$. Hence the jump required is arbitrarily small. 

Near the bifurcation of $(0,0)$ at $\hat\sigma_i = 0$, $s_{i+1} = I+\sigma$ and $ s_{i+2}\approx 1 $, whereas the value of $s_{i}$ is harder to compute, but we know that
\[
S<s_{i}<s_{i+1} = I+\lambda.
\]
Note that when $\hat\sigma = 0$ (equivalently $s_{i+1} = \lambda +I$), the equilibrium at $(0, 0)$, corresponding to $\hat\xi^i$ for the original system, has two $0$ eigenvalues.

We now determine $\mu=\mu^*$ which separates Scenario 1  from Scenario 2. Note that $\mu^*$ is 
defined by the requirement $t_{(0,0)}=t_{(1,0)}$. We will count the time $t$ starting with the previous transition
$\hat\xi_{i-1}\to\xi_i$ and we will assume that this transition is instantaneous.
Note that at that time $s_{i+1}\approx 1$ (this holds for any $\mu$). Given that $s_{i+1}(t_{(0,0)}) = \lambda +I$ we obtain,
using the slow equation:
\[
t_{(0,0)}=\int_{1}^{\lambda+I} \frac{ds}{\varepsilon(1-s(1+\rho))}.
\]
Using the assumptions $t_{(0,0)}=t_{(1,0)}$ and $\hat\sigma_i(t_{(1,0)})=0$ we obtain
$2s_i(t_{(0,0)})=\lambda+\mu$. Given that the computation of $s_i$ is independent of $i$ we now that $s_i=\lambda+I$ at the time of the transition
$\hat\xi_{i-1}\to\xi_i$. Hence
\[
t_{(0,0)}=t_{(1,0)}=\int_{\lambda+I}^{\frac{\mu+\lambda}{2}} \frac{ds}{\varepsilon(1-s(1+\rho))}
\]
This implies that $\mu^*$ is given by the following equation:
\begin{equation}\label{eq:muboundary}
\int_{1}^{\lambda+I} \frac{ds}{\varepsilon(1-s(1+\rho))} = \int_{\lambda+I}^{\frac{\mu^*+\lambda}{2}} \frac{ds}{\varepsilon(1-s(1+\rho))}
\end{equation}
Decreasing $\mu$ from $\mu^*$ gives $t_{(1,0)}>t_{(0,0)}$, i.e. Scenario 2 and increasing $\mu$ from $\mu^*$ gives $t_{(0,0)}>t_{(1,0)}$,
i.e. Scenario 1.

There are some additional constraints that are shared between the two scenarios.
First, we require that  $\hat \xi^i$ should be stable in the transverse directions, in particular in the direction of $x_{i+1}$. The relevant eigenvalue is $\hat \sigma_{i+1}=\mu+I+\lambda-2s_{i+1}$, which gives, upon substitution of $s_{i+1}=I+\lambda$, $\hat \sigma_{i+1}=\mu-I-\lambda$. This introduces another condition:
\begin{equation}\label{b1cond2}
\mu <\lambda+I.
\end{equation}

Second, as in \cite{Aguilaretal2017}, we require the stability of $\xi^i$ in the absence of synaptic depression and the stability of $\hat\xi^{i}$ in transverse directions. This implies:
\begin{equation}\label{stacond}
I+2\lambda+\mu< 2,\quad I+\lambda<1<I+2\lambda.
\end{equation}

Fig.~\ref{fig:muCritical} shows the $\mu^*$ decreasing with $\rho$: $\mu^*$ increases with $\lambda$ for $\rho=2.4$, whereas its minimum is in the middle ranges of $\lambda$ for $\rho=1.2$. The form of the $\mu^*(\lambda)$ function explains why the system gives longer chains under weak inhibition for $\rho=2.4$, but middle/strong inhibition for $\rho=1.2$ in Fig 5 and Fig 6 in the main part of the manuscript.

\begin{figure}
\centering
%\includegraphics[scale=1]{s1fig1}
\caption{\textbf{Variation of $\mu^*$ versus $\lambda$ for $\rho=\{1.2, 1.8, 2.4\}$.} The function $\mu^*(\lambda)$ changes non-monotonically for $\rho=\{1.2, 1.8\}$ with minima at $(\lambda, \mu)=(0.591, 0.3863)$ and $(\lambda, \mu)=(0.521, 0.2768)$, respectively, but increases monotonically for $\rho = 2.4$.}
\label{fig:muCritical}
\end{figure}

\ek{\subsection*{Marginal stability of the inactive state}}

\ek{The structure of the system equations makes the eigenvalues easy to compute. With $\xi = (\xi_1, ... \xi_N)$ is a vertex $(\xi_j = 0 or 1)$, the eigenvalue at $\xi$ along the coordinate axis $x_k$ reads:
\begin{equation}\label{eigenvalue}
\sigma_k = (-1)^{\xi_k}(-\mu \xi_k - I -\lambda \sum_{j=1}^{N} \xi_j + \sum_{j = 1}^{N}J_{k,j}^{max}s_j\xi_j).
\end{equation}
The eigenvalue of the complete inactive state ($\xi_j = 0$ for all $i$) is controlled by the parameter I ($\sigma_k = -I$). Our choice of parameters, that is $I=0$, guarantees the marginal stability of the complete inactive state.  }

\begin{thebibliography}{10}

\bibitem{Aguilaretal2017}
Aguilar C, Chossat P, Krupa M, F L.
\newblock Latching dynamics in neural networks with synaptic depression.
\newblock PLoS One. 2017;12(8):e0183710.
\newblock doi:{https://doi.org/10.1371/journal.pone.0183710}.

\end{thebibliography}

\end{document}
